# Supplementary material for: Uncovering synthetic lethal interactions for therapeutic targets and predictive markers in lung adenocarcinoma
Source: Oncotarget. 2016 Sep 15;7(45):73664–80. doi: 10.18632/oncotarget.12046 (PMC5342006; doi:10.18632/oncotarget.12046)
Supplement: Supplementary file 2 [file oncotarget-07-73664-s002.xls]

## Sheet: IHC&Clinical data
id	ABL1.C.	ARK2.C.	CTNNB1.N.	BCR.C.	BRCA1.C.	BRCA2.C.	BRCA2.N.	CSNK1E.C.	MYC.N.	CDH1.M.	EGFR.C.	MSH2.C.	MSH2.N.	NOTCH1.C.	TP53.N.	PARP1.N.	POLB.N.	RAD54B.N.	RB1.N.	SGK2.C.	SKP2.C.	WNT5A.C.	FEN1.C.	FEN1.N.	Nmi.C.	Grade	Lymph Node Metastasis	Metastasis	Stage	Overall Survival
E1	0	1	0	0	1	1	1	1	0	1	0	1	1	0	0	0	0	0	1	1	0	0	0	0	0	2	0	0	IB	2701
E2	0	1	0	0	1	0	0	1	0	1	0	0	0	0	0	1	1	0	0	1	0	0	1	1	0	2	0	1A	IV	37
E3	1	1	0	0	1	0	0	1	1	1	0	0	0	0	1	1	1	0	1	1	0	1	1	0	1	2	0	1B	IV	1505
E4	0	1	0	0	0	0	0	1	0	1	1	0	1	0	1	1	1	1	1	1	0	0	1	1	0	1	0	1B	IV	1167
E5	0	1	0	0	1	1	0	1	1	1	1	0	0	0	1	1	1	1	1	1	0	0	1	1	0	2	2	1B	IV	1226
E6	1	1	0	0	1	0	0	1	0	1	0	0	0	1	0	0	1	0	0	1	0	1	1	0	0	2	0	1A	IV	103
E7	0	1	0	0	1	1	0	1	1	1	0	0	0	0	1	1	0	0	1	1	0	0	1	1	0	2	0	0	IIB	2526
E8	0	1	0	0	1	0	0	1	0	0	0	0	0	0	0	0	1	0	1	1	0	0	1	0	0	2	0	0	IA	2555
E9	0	1	0	0	1	1	0	1	0	1	0	0	0	0	1	1	1	1	1	1	0	1	0	1	0	2	0	1B	IV	295
E10	0	0	0	0	1	1	0	1	0	1	0	0	0	1	1	0	1	1	0	1	0	0	0	1	0	2	2	0	IIIA	94
E11	0	1	1	0	1	1	0	1	1	1	1	0	0	0	0	1	1	1	1	1	0	1	0	1	1	2	0	0	IA	2457
E12	0	1	0	0	1	1	0	1	0	1	0	0	0	0	1	1	1	1	0	1	0	0	1	1	1	2	0	0	IA	2341
E13	0	1	0	0	1	1	0	1	0	1	1	0	0	1	0	1	1	0	1	1	1	1	1	0	1	2	0	0	IA	2421
E14	0	0	1	0	1	1	0	1	0	0	0	1	1	0	0	0	0	0	1	1	0	0	0	0	1	1	0	0	IIB	2293
E15	0	1	0	0	0	0	0	1	1	1	0	0	0	0	1	1	1	1	0	1	0	1	1	0	1	2	0	1B	IV	2425
E16	0	1	0	0	0	0	0	1	0	0	0	0	0	1	1	1	1	1	0	1	0	1	1	0	0	2	1	0	IIA	628
E17	1	1	0	1	1	0	0	1	1	1	0	0	0	1	0	1	1	1	0	0	1	1	1	1	0	2	0	0	IA	192
E18	0	1	1	0	0	0	0	1	0	1	1	1	0	0	1	1	1	1	0	1	0	1	1	0	1	2	0	0	IB	2330
E19	1	1	0	1	1	0	0	1	0	0	0	0	0	0	1	1	1	1	0	1	0	1	1	0	0	2	0	1A	IV	1995
E20	0	1	0	0	1	1	1	NA	0	0	NA	0	0	0	0	0	0	0	1	1	0	0	0	0	0	2	0	1A	IV	1820
E21	0	1	0	0	1	0	0	1	0	1	0	0	0	0	1	1	1	1	0	0	0	1	1	1	1	3	0	0	IA	713
E22	0	1	0	0	1	1	0	1	0	1	0	0	0	0	1	1	1	1	0	1	0	1	1	1	0	2	3	1B	IV	535
E23	0	1	0	0	1	0	0	1	0	1	1	0	0	0	1	1	1	1	1	1	0	1	1	1	0	2	2	1B	IV	106
E24	0	1	0	0	1	0	0	1	0	0	1	0	0	0	0	1	1	0	1	1	0	0	1	1	0	3	2	1B	IV	909
E25	0	1	0	0	1	1	1	1	0	0	0	1	1	0	0	0	1	0	1	1	0	0	1	0	1	2	0	0	IA	2154
E26	0	1	1	0	0	0	1	1	0	1	0	0	0	0	0	1	1	0	1	1	0	0	1	0	1	2	1	0	IIB	502
E27	0	1	0	0	1	1	1	1	0	1	1	0	1	0	1	1	1	0	0	1	0	0	1	0	1	2	1	0	IA	889
E28	0	1	0	1	1	0	0	1	0	1	1	0	0	0	0	1	1	1	0	1	0	1	1	1	0	2	1	0	IIB	834
E29	0	1	0	0	1	1	0	1	0	1	1	0	0	0	1	1	1	1	1	1	0	1	1	1	0	2	2	0	IIIA	198
E30	0	1	0	0	1	1	0	1	0	1	0	0	0	0	1	0	1	1	1	1	0	1	1	0	1	2	2	0	IIIA	1757
E31	1	1	0	0	1	0	0	1	0	1	0	0	0	0	1	1	1	0	0	1	0	1	1	1	0	2	2	1B	IV	394
E32	0	1	0	0	1	0	0	1	0	1	0	0	0	0	1	1	1	1	1	1	0	1	1	1	0	3	1	0	IIB	319
E33	0	1	0	0	1	1	0	1	0	1	0	0	0	0	0	1	1	1	0	1	1	1	1	1	0	2	2	0	IIIA	1007
E34	1	1	0	0	1	1	0	1	1	1	0	0	0	0	1	1	1	0	0	1	0	1	0	1	0	2	2	1B	IV	1716
E35	0	1	0	0	1	1	0	1	1	1	0	1	1	0	0	0	1	0	1	1	0	0	0	0	0	1	2	0	IIIA	889
E36	0	1	0	0	1	1	0	1	0	1	1	1	0	0	0	1	1	0	1	1	0	0	0	1	0	1	2	0	IIIA	1996
E37	0	1	0	0	1	1	0	1	1	1	1	0	1	0	1	1	1	0	1	1	0	0	1	0	0	2	2	1	IV	2042
E38	1	1	0	1	1	1	0	1	0	0	0	0	0	1	1	1	1	0	0	1	0	1	1	0	1	2	1	1	IV	377
E39	0	1	0	0	1	0	1	1	1	1	1	0	0	0	1	1	1	0	0	1	0	1	1	1	0	2	0	0	IA	1898
E40	0	1	0	0	1	1	0	1	0	1	0	0	0	0	1	1	1	0	0	1	0	0	0	1	1	2	0	0	IB	1843
E41	0	1	0	0	0	1	0	1	0	1	0	1	0	0	0	1	1	1	1	1	0	0	1	1	1	3	3	0	IIIB	982
E42	0	1	0	0	0	1	0	1	0	1	0	0	0	0	0	1	1	0	1	1	0	1	0	0	1	2	2	0	IIIA	668
E43	0	1	0	0	1	1	0	1	0	0	0	1	0	0	1	1	1	1	1	1	0	0	1	0	0	2	0	1	IV	829
E44	0	1	0	0	1	1	0	1	0	1	1	1	0	0	0	1	1	1	1	1	1	1	1	0	0	2	2	0	IIIA	1755
E45	1	1	0	1	1	0	0	1	0	0	1	0	0	0	1	1	1	1	0	1	0	1	1	1	1	2	0	1B	IV	21
E46	0	1	0	0	1	0	0	1	1	0	1	0	0	0	1	1	1	0	1	1	0	1	1	0	1	2	2	1B	IV	461
E47	1	1	0	0	0	1	0	1	0	1	0	1	1	0	1	1	1	0	1	1	0	1	1	0	1	2	2	0	IIIA	1628
E48	1	1	0	1	1	1	0	1	1	0	0	0	0	0	1	1	1	0	1	1	0	1	1	1	1	1	1	1	IV	1603
E49	1	1	0	1	1	0	0	1	1	0	0	1	1	0	0	1	1	0	1	0	0	1	1	0	1	2	0	0	IB	1491
E50	0	1	0	0	0	1	1	1	0	1	0	0	0	0	0	1	1	0	1	1	0	1	1	0	1	2	2	0	IIIA	1247
E51	0	1	0	0	1	1	0	1	0	1	0	0	0	0	0	0	1	0	1	1	1	0	1	0	1	2	0	0	IA	1531
E52	0	1	1	0	0	1	0	1	0	1	0	0	1	1	1	1	1	0	1	1	0	0	1	1	1	2	0	0	IB	1575
E53	1	1	0	0	0	0	0	1	1	1	1	0	1	0	1	1	1	0	0	1	0	1	1	1	1	2	0	0	IA	1543
E54	0	0	0	0	1	1	1	1	0	0	0	1	1	0	1	0	0	0	0	1	0	1	0	1	0	2	2	0	IIIA	1244
E55	0	1	0	0	0	0	0	0	0	1	0	0	0	0	1	1	0	0	0	1	0	1	1	1	1	1	0	0	IA	254
E56	0	0	0	0	1	1	1	1	0	0	0	1	0	0	1	1	1	0	1	1	0	0	0	1	1	2	3	1	IV	289
E57	1	1	0	1	0	0	0	0	0	1	0	0	0	0	0	1	1	0	0	1	0	1	1	1	1	1	0	0	IIA	1656
E58	0	1	0	0	0	0	0	1	0	0	0	0	0	0	1	1	1	0	1	1	0	1	1	1	1	2	0	0	IB	1391
E59	1	1	0	1	1	1	0	0	1	0	1	0	0	0	1	1	1	1	0	1	0	1	1	1	1	2	1	0	IIA	101
E60	0	1	0	1	1	0	0	0	0	0	0	0	0	0	0	1	1	1	1	1	1	1	1	0	1	1	2	1	IV	924
E61	0	1	0	0	0	1	0	1	0	1	0	1	0	0	1	1	1	0	1	1	0	0	1	1	0	2	3	0	IIIB	1437
E62	0	1	0	0	0	1	0	1	1	0	0	0	0	0	1	1	1	0	0	1	0	0	1	1	1	2	2	0	IIIA	1172
E63	0	1	0	1	1	0	0	1	0	0	1	0	0	0	0	1	1	0	0	1	0	1	1	1	0	2	2	0	IIIA	1398
E64	0	1	0	1	0	0	0	1	0	0	1	0	0	0	0	1	1	0	0	0	0	1	1	1	1	2	2	M1A	IV	426
E65	0	1	0	1	1	0	0	1	1	0	1	0	0	0	0	1	1	0	0	0	1	1	1	1	1	2	2	0	IIIA	1385
E66	0	1	0	0	1	1	0	1	1	1	0	1	0	0	0	1	1	0	1	1	0	0	1	0	1	2	2	0	IIIA	1205
E67	0	1	0	1	0	0	0	1	1	1	0	0	0	0	1	1	1	1	0	1	0	1	1	1	1	2	0	0	IIB	1302
E68	1	1	0	1	0	1	0	1	1	1	0	0	0	0	1	1	1	0	0	1	0	1	1	1	1	1	0	0	IIA	1258
E69	1	1	0	1	0	0	0	1	1	0	0	0	0	0	1	1	1	0	1	1	0	1	1	1	1	2	1	0	IIA	1253
E70	1	1	0	1	1	0	0	1	1	0	0	0	0	0	0	1	1	0	1	1	0	1	1	1	1	2	0	0	IA	1186
E71	0	1	0	0	1	1	0	1	0	1	0	1	0	0	0	1	1	0	0	1	0	0	1	1	1	2	2	0	IIIA	2393
E72	0	1	0	1	1	1	0	1	1	1	0	0	0	0	0	1	1	0	0	1	0	1	1	1	0	2	0	0	IA	1241
E73	0	1	0	0	1	0	0	1	0	1	0	1	0	0	1	1	1	0	0	1	0	1	1	0	0	2	0	0	IA	1433
E74	0	1	0	0	1	1	0	1	0	1	0	0	0	0	0	1	1	0	0	1	0	0	1	0	1	1	0	0	IA	1142
E75	0	1	0	1	1	0	0	1	0	1	0	0	0	0	1	1	1	0	0	1	0	1	1	1	0	2	0	0	IA	799
C14	0	0	0	0	1	1	0	1	0	1	0	0	0	0	1	1	1	0	1	1	0	0	0	0	1	2	0	1	IV	3498
C31	0	1	0	1	1	1	1	1	1	0	0	0	0	0	0	1	1	0	1	1	0	1	1	0	1	2	1	0	IIB	556
C17	0	1	0	0	1	1	0	1	1	0	0	1	0	0	1	0	1	NA	0	1	0	1	0	1	0	2	0	0	IA	412
C10	1	1	1	1	1	1	1	1	0	0	0	0	0	0	0	1	1	0	0	1	1	0	0	0	1	3	0	0	IB/IB1	630
C47	0	1	0	0	0	1	0	1	1	1	0	0	0	0	1	1	1	1	1	1	0	1	1	1	1	2	0	1	IA/IA1	560
C49	0	1	0	0	1	1	0	1	1	1	0	1	0	0	0	1	1	0	1	1	0	0	0	0	1	2	2	0	IIIA	208
C48	0	1	0	0	1	1	0	1	1	1	0	0	0	0	0	1	1	1	1	1	0	1	0	1	1	2	2	0	IIIA	138
C58	NA	1	0	0	0	0	0	NA	NA	NA	NA	1	1	NA	1	1	1	0	NA	NA	NA	0	0	0	NA	2	0	0	1B	326
C25	0	1	0	0	1	1	1	1	0	0	0	1	1	0	1	0	1	0	1	1	0	0	0	0	0	3	7	1	IV/IVA	587
C50	0	1	0	0	0	1	1	1	0	0	0	1	1	0	0	NA	0	0	1	1	0	0	0	0	0	2	3	1	4	154
C40	0	1	0	0	1	1	0	1	1	0	0	0	0	0	1	1	1	0	1	1	0	0	0	1	0	2	0	0	1A	2222
C54	0	1	0	0	1	1	0	1	1	1	0	0	0	0	1	1	1	1	1	1	0	1	0	0	1	3	0	0	1B	1298
C7	1	1	1	1	1	1	0	1	1	0	0	0	0	0	1	1	1	0	1	1	1	1	1	1	1	2	0	0	IA/IA1	935
C11	NA	NA	NA	NA	1	NA	NA	NA	NA	NA	NA	1	1	NA	NA	NA	NA	NA	NA	NA	NA	NA	NA	NA	NA	2	0	1	IIB	1017
C16	0	1	0	0	1	1	0	1	0	0	1	0	0	0	0	1	1	1	0	1	0	0	0	1	1	2	0	0	IB	796
C27	1	1	0	0	1	1	0	1	0	1	0	0	0	0	1	1	1	1	1	1	0	0	0	1	0	2	1	0	IIB	31
C37	0	1	NA	NA	NA	NA	NA	NA	NA	0	0	1	1	0	1	1	1	0	1	1	0	1	0	0	NA	2	0	0	2B	152
C23	0	1	0	0	0	1	0	1	0	0	0	0	0	0	0	1	1	0	1	1	0	0	0	0	1	2	0	0	IA/IA1	27
C18	0	1	0	1	1	1	1	1	1	0	0	1	0	0	0	1	1	0	1	1	0	0	0	0	0	3	0	0	IA/IA1	3507
C1	0	1	0	0	1	1	1	1	1	0	0	1	0	0	0	1	1	1	1	1	0	1	1	1	0	3	2	1	4	603
C46	1	1	0	1	0	1	0	0	1	1	0	0	0	0	0	1	1	0	1	1	0	1	1	0	1	2	0	1	IV/IVA	338
C5	0	0	0	0	1	1	1	1	0	0	0	1	1	0	0	0	1	0	0	1	0	0	0	0	0	1	0	0	IB/IB1	3197
C34	0	1	0	1	1	NA	NA	1	1	1	0	0	0	0	0	1	1	1	1	1	0	1	1	0	1	1	0	1	4	415
C20	0	1	0	1	1	1	0	1	0	0	0	0	0	0	0	1	1	0	0	1	0	1	1	0	1	1	3	0	IIIB	324
C6	1	1	0	1	1	0	1	1	0	0	0	0	0	0	1	1	1	1	0	1	1	1	1	0	1	2	2	0	3A	2354
C2	1	1	0	0	1	1	0	1	1	0	1	1	0	0	1	1	0	0	0	1	0	0	0	0	1	2	NA			2761
C22	0	1	0	1	0	1	0	1	1	1	0	0	0	0	0	1	1	0	1	1	0	0	1	0	1	2	0	0	IA/IA1	2774
C43	0	1	0	0	1	1	0	NA	0	0	NA	1	0	NA	1	1	1	1	0	NA	NA	0	0	1	0	2	0	1	4	987
C60	1	1	0	1	1	0	0	1	1	1	0	0	0	0	1	1	1	1	0	1	0	1	1	1	1	2	2	0	3A	52
C35	NA	NA	0	0	NA	1	1	NA	NA	0	NA	1	1	NA	0	0	0	0	NA	NA	0	0	0	0	0	2	0	0	1B	510
C38	0	1	0	0	1	1	0	1	1	0	0	0	0	0	0	1	1	1	1	1	0	1	0	1	0	1	0	0	1B	2348
C13	0	0	0	1	1	1	1	1	0	1	0	0	0	0	1	1	1	0	0	1	0	1	0	1	1	2	2	0	3A	3555
C30	0	1	0	0	0	1	0	1	1	1	0	0	0	0	1	1	1	0	0	1	0	1	1	0	1	3	7	1	IV/IVA	142
C8	1	1	0	1	NA	1	1	1	0	1	0	0	0	0	0	1	1	1	0	1	1	1	0	0	1	2	0	0	?/ limited	968
C12	0	1	0	0	1	1	0	1	1	0	0	0	0	0	0	1	1	0	1	1	0	1	0	0	1	2	0	1	IV/IVA	3294
C52	0	1	0	0	0	NA	NA	1	1	1	0	0	0	0	0	1	1	1	1	1	0	1	1	1	1	2	0	0	1B	2134
C56	0	1	0	0	1	1	0	1	1	0	0	0	0	0	1	1	1	0	0	1	0	0	0	1	0	2	0	0	1B	2214
C57	NA	NA	NA	NA	NA	NA	NA	NA	NA	NA	NA	1	1	NA	NA	NA	NA	0	NA	NA	NA	NA	0	0	NA	1	2	1	4	271
C9	1	1	0	0	1	1	0	1	0	1	0	0	0	0	1	1	1	1	0	1	0	1	0	1	1	2	0	0	IB/IB1	768
C55	0	1	0	0	1	1	0	1	0	1	0	0	0	0	1	1	1	0	1	1	0	0	0	1	1	2	3	1	4	868
C28	NA	NA	0	NA	NA	NA	NA	NA	NA	NA	NA	1	1	NA	NA	NA	NA	NA	NA	NA	NA	NA	0	0	NA	3	3	1	IV/IVA	87
C19	0	1	0	0	1	1	0	1	0	1	0	0	0	0	0	1	1	0	0	1	0	1	1	0	1	2	0	0	IA/IA1	3103
C33	0	0	0	0	1	1	1	1	1	0	0	1	1	0	0	0	0	0	1	1	0	0	0	0	1	2	1	0	IIA	3174
C44	0	1	0	0	1	0	0	0	0	1	0	0	0	0	1	1	1	0	1	1	0	1	1	1	0	2	3	0	3B	692
C21	0	1	0	1	1	1	0	1	0	1	0	0	0	0	0	1	1	0	0	1	0	1	1	0	1	2	0	0	IB/IB1	2998
C4	1	1	0	1	0	0	0	1	1	1	0	0	0	0	0	1	1	1	0	1	1	1	1	0	1	2	0	0	IB/IB1	277
C36	1	1	1	0	1	0	0	1	1	0	0	1	0	0	0	1	1	0	0	1	0	1	0	0	NA	3	0	0	1A	2587
C42	1	1	0	1	0	0	0	1	1	1	0	0	0	0	1	1	1	0	1	1	0	1	0	1	1	2	2	0	3A	786
C39	0	0	0	0	1	1	1	1	0	1	0	1	0	0	0	1	1	0	1	1	0	0	0	1	1	1	2	0	3A	1393
C59	0	0	0	0	1	1	0	1	0	1	0	1	0	0	0	1	1	0	0	1	0	0	0	1	1	1	1	0	2A	632
C53	NA	NA	NA	NA	NA	1	0	NA	NA	NA	NA	1	1	NA	NA	NA	NA	0	NA	NA	NA	NA	0	0	NA	2	1	0	2B	2305
C29	0	1	0	0	NA	NA	NA	1	0	1	0	1	0	0	1	NA	1	NA	0	1	0	1	0	0	0	2	3	1	IV/IVA	331
C32	0	1	0	1	1	1	0	1	1	1	0	0	0	0	1	1	1	0	1	1	0	0	0	0	0	1	0	1	4	122
C41	NA	NA	NA	NA	1	NA	NA	NA	NA	NA	0	1	1	NA	0	NA	NA	0	NA	NA	NA	1	0	0	NA	3	1	0	2B	1856
C45	0	1	0	0	1	0	0	0	0	1	0	0	0	0	1	1	1	1	0	1	0	1	0	1	1	1	2	0	IIIA	784
C26	0	NA	0	0	1	1	0	NA	NA	NA	0	1	1	0	0	1	NA	1	NA	NA	NA	NA	0	0	0	2	3	0	IIIB	116
